# Supplementary material for: Visual Detection of Stem-Loop Primer Amplification (SPA) Products without Denaturation Using Peroxidase-like DNA Machines (PxDM)
Source: Int J Mol Sci. 2023 Apr 25;24(9):7812. doi: 10.3390/ijms24097812 (PMC10177805; doi:10.3390/ijms24097812)
Supplement: Supplementary file 1 [file ijms-24-07812-s001.zip]

Archive with 1 entries (1 files):
- ijms-2325335-supplementary.pdf
